# Supplementary material for: Comparison on different traditional Chinese medicine therapies for chronic hepatitis B liver fibrosis
Source: Front Pharmacol. 2022 Aug 10;13:943063. doi: 10.3389/fphar.2022.943063 (PMC9399442; doi:10.3389/fphar.2022.943063)
Supplement: Supplementary file 1 [file DataSheet1.ZIP]

Archive with 4 entries (4 files):
- Supporting Informations/S1. PRISMA 2020 Checklist.docx
- Supporting Informations/S2. Search Strategies for each database.doc
- Supporting Informations/S3. The composition of four representative formulas.doc
- Supporting Informations/S4. Node-splitting analysis for outcomes.docx
